# Supplementary material for: Physiological Responses to Combat Sports in Metabolic Diseases: A Systematic Review
Source: J Clin Med. 2022 Feb 18;11(4):1070. doi: 10.3390/jcm11041070 (PMC8878771; doi:10.3390/jcm11041070)
Supplement: Supplementary file 1 [file jcm-11-01070-s001.zip]

Archive with 1 entries (1 files):
- jcm-1593830-supplementary.pdf
